# Supplementary material for: Complete chloroplast genomes analysis of Lamium barbatum and Leucas ciliata (Lamiaceae)
Source: Mitochondrial DNA B Resour. 2025 Nov 9;10(12):1138–42. doi: 10.1080/23802359.2025.2582528 (PMC12604122; doi:10.1080/23802359.2025.2582528)
Supplement: Table S.xlsx [file TMDN_A_2582528_SM7638.xlsx]

## Sheet: Table S1
Table S1. The 19 chloroplast genomes of species in this study
Latin name of species	Family	Genus	GenBank No.
Lamium album subsp. barbatum	Lamiaceae	Lamium	PV802395.1
Leucas ciliata	Lamiaceae	Leucas	PV802396.1
Lamium takeshimens	Lamiaceae	Lamium	MN240520.1
Lamium album	Lamiaceae	Lamium	NC_036971.1
Lamium amplexicaule	Lamiaceae	Lamium	MT473770.1
Lamium galeobdolon	Lamiaceae	Lamium	NC_036972.1
Leucas mollissima	Lamiaceae	Leucas	OR565912.1
Thymus mongolicus	Lamiaceae	Thymus	NC_046520.1
Mentha canadensis	Lamiaceae	Mentha	NC_044082.1
Lycopus lucidus	Lamiaceae	Lycopus	PV558881.1
Rosmarinus officinalis	Lamiaceae	Rosmarinus	NC_027259.1
Lagopsis supina	Lamiaceae	Lagopsis	NC_058246.1
Phlomis fruticosa	Lamiaceae	Phlomis	NC_065868.1
Phlomoides rotata	Lamiaceae	Phlomoides	NC_065733.1
Galeopsis bifida	Lamiaceae	Galeopsis	NC_071846.1
Anisomeles indica	Lamiaceae	Anisomeles	NC_046781.1
Salvia przewalskii	Lamiaceae	Salvia	NC_041091.1
Salvia miltiorrhiza	Lamiaceae	Salvia	NC_020431.1
Lithospermum erythrorhizon	Boraginaceae	Lithospermum	NC_053783.1

## Sheet: Table S2
Table S2. Gene contents in the chloroplast genome of Lamium album subsp. barbatum and Leucas ciliata
Gene function	Gene type	Gene name
		(a) Lamium album subsp. barbatum and (b) Leucas ciliata
rRNA	rRNA genes	rrn16S(×2), rrn23S (×2), rrn5S (×2), rrn 4.5S (×2)
tRNA	tRNA genes	36 trn genes (7 contains 1 intron, a) and 37 trn genes (8 contains 1 intron, b)
Selfduplicate	Small subunit of ribosome	rps11, rps12 (×2), rps14, rps15,rps16, rps18, rps19, rps2, rps3, rps4, rps7 (×2), rps8
	Large subunit of ribosome	rpl14, rpl16, rpl2 (×2), rpl20, rpl22,rpl23 (×2), rpl32, rpl33, rpl36
	DNA dependent RNA polymerase	rpoA, rpoB, rpoC1, rpoC2
Photosynthesis	Subunits of NADH-dehydrogenase	ndhA, ndhB (×2), ndhC, ndhD, ndhE, ndhF, ndhG, ndhH, ndhI, ndhJ, ndhK
	Subunits of photosystem Ⅰ	psaA, psaB, psaC, psaI, psaJ
	Subunits of photosystem Ⅱ	psbA, psbB, psbC, psbD, psbE, psbF, psbH, psbI, psbJ, psbK, psbL, psbM, psbN, psbT, psbZ, ycf3
	Subunits of cytochrome b/f complex	petA, petB, petD, petG, petL, petN
	Subunits of ATP synthase	atpA, atpB, atpE, atpF, atpH, atpI
	Large subunit of rubisco	rbcL
Other genes	Maturase	matK
	Protease	clpP
	Envelope membrane protein	cemA
	Subunit of Acetyl-CoA-carboxylase	accD
	c-type cytochrom synthesis gene	ccsA
	Translational initiation factor	infA
Genes of unknown functions Open Reading		ycf1, ycf2 (×2), ycf4, ycf15 (×2)
Note: (×2) indicates the replicate.

## Sheet: Table S3
Table S3. The lengths of introns and exons for the splitting genes in the chloroplast genome of Lamium album subsp. barbatum and Leucas ciliata
Species	Gene name	Strand	Start Position	End Position	Length（bp）
					The first exon	The first intron	The second exon	The second intron	The third exon
Lamium album subsp. barbatum	trnK-UUU	-	1578	4159	37	2508	37
	rps16	-	4944	6079	40	869	227
	trnS-CGA	+	8897	9647	32	659	60
	atpF	-	11630	12850	145	666	410
	rpoC1	-	20727	23560	430	779	1625
	ycf3	-	41955	43891	131	705	226	722	153
	trnL-UAA	+	46222	46768	35	462	50
	trnC-ACA	-	50383	51035	38	559	56
	clpP	-	68768	70644	71	661	294	625	226
	petB	+	73548	74928	6	734	641
	rpl2	-	82711	84202	391	667	434
	ndhB	-	92734	94945	775	679	758
	trnE-UUC	+	100223	101231	32	937	40
	trnA-UGC	+	101296	102164	37	796	36
	ndhA	-	116927	119100	553	1082	539
	ycf1	-	121029	126491	795	30	4638
	trnA-UGC	-	131334	132202	37	796	36
	trnE-UUC	-	132267	133275	32	937	40
	ndhB	+	138553	140764	775	679	758
	rps12	-	96534	68528	114	794	232	538	26
	rps12	+	136964	137757	114	794	232	538	26
	rpl2	+	149296	150787	391	667	434
Leucas ciliata	trnK-UUU	-	1583	4167	37	2511	37
	rps16	-	5106	6214	40	876	193
	trnS-CGA	+	9155	9903	32	657	60
	atpF	-	11875	13092	145	663	410
	rpoC1	-	20941	23768	430	773	1625
	ycf3	-	41896	43821	129	727	228	689	153
	trnL-UAA	+	46231	46808	35	493	50
	trnI-AAU	-	50465	51110	30	555	61
	clpP	-	68643	70533	71	664	294	636	226
	petB	+	73383	74756	6	727	641
	rpl2	-	82506	83997	391	667	434
	ndhB	-	92656	94867	775	679	758
	trnE-UUC	+	100130	101137	32	936	40
	trnA-UGC	+	101202	102080	37	806	36
	ndhA	-	117125	119253	553	1037	539
	ycf1	-	121183	126720	795	30	4713
	trnA-UGC	-	131592	132470	37	806	36
	trnE-UUC	-	132535	133542	32	936	40
	ndhB	+	138805	141016	775	679	758
	rps12	-	96455	68397	114	793	232	537	26
	rps12	+	137217	138009	114	793	232	537	26
	rpl2	+	149675	151166	391	667	434
Note: “+” indicates a positive chain; “-” indicates a negative chain.

## Sheet: Table S4
Table S4. SSR characteristic analysis in the chloroplast genomes of Lamium album subsp. barbatum and Leucas ciliata
Species	SSR nr.	SSR type	Base length of SSR	Size(bp)	Start	End	Region
Lamium album subsp. barbatum	1	p1	(T)14	14	2796	2809	LSC
	2	p1	(A)10	10	3741	3750	LSC
	3	p1	(T)15	15	12930	12944	LSC
	4	p1	(C)10	10	16175	16184	LSC
	5	p1	(T)13	13	16506	16518	LSC
	6	p1	(T)11	11	18433	18443	LSC
	7	c	(TA)6catgtatataatctatt(TA)6	41	31099	31139	LSC
	8	p1	(A)11	11	31919	31929	LSC
	9	p1	(A)11	11	36069	36079	LSC
	10	p1	(T)14	14	42795	42808	LSC
	11	p2	(TA)6	12	45253	45264	LSC
	12	p1	(A)10	10	58478	58487	LSC
	13	p1	(A)10	10	62996	63005	LSC
	14	p1	(A)10	10	66834	66843	LSC
	15	p1	(T)10	10	69266	69275	LSC
	16	p1	(A)10	10	69972	69981	LSC
	17	p1	(G)14	14	74259	74272	LSC
	18	p1	(T)10	10	78647	78656	LSC
	19	p1	(C)10	10	108737	108746	SSC
	20	p1	(A)10	10	112774	112783	SSC
Leucas ciliata	1	p1	(A)10	10	4289	4298	LSC
	2	p1	(T)10	10	8111	8120	LSC
	3	c	(TA)6gatccagaaatcgggaatttcctttatctaaaagatgggctcgaccgcacgaacaatcgaact(A)12	87	8529	8615	LSC
	4	p1	(A)12	12	9693	9704	LSC
	5	p1	(T)10	10	12538	12547	LSC
	6	c	(T)12gaaatcgagtcaaaaaatcttcgagttaaagtatgaactaccccttcattgttgcaacaccgcac(A)10	87	13172	13258	LSC
	7	p2	(AT)6	12	14057	14068	LSC
	8	p1	(T)11	11	18647	18657	LSC
	9	p2	(TA)6	12	31068	31079	LSC
	10	p1	(T)10	10	34876	34885	LSC
	11	p1	(G)10	10	35152	35161	LSC
	12	p1	(A)10	10	35669	35678	LSC
	13	p1	(A)11	11	36064	36074	LSC
	14	p2	(AT)6	12	41834	41845	LSC
	15	p2	(TA)8	16	45284	45299	LSC
	16	p1	(A)10	10	46170	46179	LSC
	17	p1	(T)10	10	53414	53423	LSC
	18	p1	(T)10	10	59641	59650	LSC
	19	p1	(A)10	10	73590	73599	LSC
	20	p1	(A)11	11	80198	80208	LSC
	21	p1	(C)10	10	108679	108688	SSC
	22	p1	(A)11	11	114537	114547	SSC
	23	p1	(T)11	11	123222	123232	SSC

## Sheet: Table S5
Table S5. The SSRs types in the chloroplast genomes of Lamium album subsp. barbatum and Leucas ciliata
Repeat lengths	6		8		10		11		12		13		14		15		total		P1		P2		C		Range of SSR length (bp)
SSR types	(1).	(2).	(1).	(2).	(1).	(2).	(1).	(2).	(1).	(2).	(1).	(2).	(1).	(2).	(1).	(2).	(1).	(2).	(1).	(2).	(1).	(2).	(1).	(2).	(1).	(2).
A	--	--	--	--	6	5	2	3	--	2	--	--	-	--	--	--	8	10	18	20	3	4	1	2	10~41	10~87
T	--	--	--	--	2	5	1	2	--	1	1	--	2	--	1	--	7	8
C	--	--	--	--	2	1	--	--	--	--	--	--	--	--	--	--	2	1
G	--	--	--	--	--	1	--	--	--	--	--	--	1	--	--	--	1	1
AT	--	2	--	--	--	--	--	--	--	--	--	--	--	--	--	--	--	2
TA	3	4	--	1	--	--	--	--	--	--	--	--	--	--	--	--	3	3
Total	--	--	--	--	--	--	--	--	--	--	--	--	--	--	--	--	21	25
Note: (1) Lamium album subsp. barbatum; (2) Leucas ciliata. “--” indicates no data. The headings of P1, P2, and C represent the single nucleotide, double nucleotide, and compound types of SSR.
